# Supplementary material for: The Key Driver Implementation Scale (KDIS) for practice facilitators: Psychometric testing in the “Southeastern collaboration to improve blood pressure control” trial
Source: PLoS One. 2022 Aug 24;17(8):e0272816. doi: 10.1371/journal.pone.0272816 (PMC9401114; doi:10.1371/journal.pone.0272816)
Supplement: S3 Table — (XLSX) [file pone.0272816.s003.xlsx]

## Sheet: minimal.kdis_analyzed_data_ de-
Obs	state	pfuserid	cis_M01	cis_M02	cis_M03	cis_M04	cis_M05	cis_M06	cis_M07	cis_M08	cis_M09	cis_M10	cis_M11	cis_M12	teamwork_M01	teamwork_M02	teamwork_M03	teamwork_M04	teamwork_M05	teamwork_M06	teamwork_M07	teamwork_M08	teamwork_M09	teamwork_M10	teamwork_M11	teamwork_M12	protocols_M01	protocols_M02	protocols_M03	protocols_M04	protocols_M05	protocols_M06	protocols_M07	protocols_M08	protocols_M09	protocols_M10	protocols_M11	protocols_M12	sms_M01	sms_M02	sms_M03	sms_M04	sms_M05	sms_M06	sms_M07	sms_M08	sms_M09	sms_M10	sms_M11
1	AL	1	1	1	1	2	3	3	3	3	3	3	3	3	1	1	2	2	2	2	2	2	2	3	3	3	1	1	1	1	2	2	2	3	3	3	4	4	1	1	2	2	2	2	2	3	3	3	4
2	AL	2	1	2	2	2	2	2	2	2	2	3	3	3	1	1	1	2	2	2	2	3	2	3	3	3	1	1	2	3	4	4	4	4	4	4	4	4	1	1	2	3	4	4	5	5	5	5	5
3	AL	1	0	1	2	2	3	3	3	3	3	3	3	3	1	1	1	2	2	2	2	2	2	2	2	2	0	1	2	2	2	2	3	3	3	3	4	4	1	2	2	2	2	2	3	3	3	4	4
4	AL	1	1	2	2	2	2	3	3	3	3	3	3	3	0	1	1	1	1	1	1	1	1	1	2	2	0	1	1	1	2	2	3	3	3	3	4	4	1	1	1	2	2	2	2	3	3	4	4
5	AL	1	1	1	1	1	1	1	1	1	2	2	3	3	1	1	1	1	1	1	1	1	1	2	2	2	1	1	1	1	1	1	2	2	2	3	4	4	1	1	1	1	1	1	2	2	3	3	4
6	AL	1	0	0	1	1	1	2	2	2	2	3	3	3	0	0	1	1	1	1	1	1	2	2	2	3	0	0	0	1	1	2	2	2	3	4	4	4	1	1	1	2	2	2	2	2	2	2	3
7	AL	1	1	1	1	2	2	2	2	2	2	3	3	3	1	1	1	2	2	2	1	1	1	1	1	1	1	1	2	2	2	3	3	3	3	3	3	3	1	1	2	2	2	3	3	3	3	3	3
8	AL	1	0	0	0	0	1	1	2	2	2	3	3	3	0	1	1	1	1	1	1	2	2	2	2	3	0	1	1	1	2	2	3	3	3	4	4	4	1	1	1	2	2	2	2	3	3	3	4
9	AL	1	1	1	1	2	2	2	2	3	3	3	3	3	0	0	1	1	1	1	2	2	1	1	1	1	0	1	1	2	2	2	2	3	3	3	4	4	1	2	2	2	2	2	3	3	3	3	4
10	AL	1	0	1	1	1	2	2	2	2	2	2	2	3	0	0	1	1	1	2	2	2	1	1	1	1	0	1	2	2	2	2	3	3	3	3	4	4	1	1	2	2	2	2	3	3	3	3	3
11	AL	1	0	0	0	0	1	1	2	2	2	2	2	3	1	1	1	1	1	1	1	1	1	1	1	1	0	0	0	1	2	2	2	2	3	3	4	4	1	1	1	1	1	2	2	2	3	3	4
12	AL	2	0	0	1	1	1	2	2	3	3	3	3	3	0	0	1	1	1	1	2	2	2	3	3	3	0	0	0	2	2	3	3	4	4	4	4	4	1	1	1	2	2	3	4	4	5	5	5
13	NC	3	1	2	2	2	2	3	3	3	3	3	3	3	1	1	1	2	2	2	2	2	3	3	3	3	1	2	2	3	4	4	3		4	4	4	4	0	0	0	0	0	0	0	1	2	3	3
14	NC	3	1	2	2	2	2	2	2	2	2	3	3	3	1	2	3	3	3	3	3	3	3	3	3	3	1	2	4	4	4	4	4	4	4	4		4	0	2	2	2	3	3	4	5	5	5
15	NC	3	1	1	2	2	3	3	3	3	3	3		3	2	2	2	2	3	3	3	3	3	3		3	1	2	3	4	4	4	4	4	4	4			0	0	1	1	1	1	1	2	3	3
16	NC	3	1	2	2	2	2	3	3	3	3	3	3	3	2	2	2	2	3	3	3	3	3	3	3	3	1	3	4	4	4	4		4	4	4	4	4	0	1	2	3	4	4	4	5	5	5	5
17	NC		1	2	2		3	3	3	3	3	3	3	3	0	1	2		2		3	3	3	3	3		0	1	2		3		4	4	4	4	4		0	0	1		2		4	4	4	4	4
18	NC	3	1	0	0	2	2	2	2	2	2	2	2	3	1		1	2	2	2	2	2	2	2	2	3	0		0	1	2	3	4	4	4	4	4	4	1		1	1	1	1	2	3	3	3	3
19	NC	4	3	3	3	3	3	3	3	3	3	3	3	3	3	3	3	3	3	3	3	3	3	3	3	3	4	4	4	4	4	4	4	4	4	4	4	4	4	4	4	4	4	4	4	4	5	5	5
20	NC	4	2	2	2	2	2	2	2	2	2	2	2	2	0	1	1	1	1	1	1	1	1	2	2	2	0	1	3	4	4	4	4	4	4	4	4	4	1	2	3	3	4	4	4	4	4	5	5
21	NC	3	1	2	3			3	3	3	3	3	3	3	1	2	3			3	3	3	3	3	3	3	0		4			4		4	4	4	4	4	2	2	3			4	4	5	5	5	5
22	NC	4	2	2	3	3	3	3	3	3	3	3	3	3	1	2	2	2	2	2	2	2	2	2	3	3	2	4	4	4	4	4	4	4	4	4	4	4	1	1	2	2	3	3	3	4	4	4	4
23	NC	4	1	1	2	2	2	2	2	3	3	3	3	3	1	1	1	1	1	2	2	2	2	2	2	2	0	1	1	2	2	4	4	4	4	4	4	4	1	2	2	2	2	4	4	4	4	4	4
24	NC	4	1	1	2	2	2	2	2	2	2	2	2	2	0	0	0	1	1	1		1	2	2	2	2	2	3	4	4	4	4	4	4	4	4	4	4	1	1	1	2	3	3	3	3	3	3	3
25	AL	2	2	2	2	2	2	2	2	3	3	3	3	3	2	2	2	2	2	2	2	2	2	3	3	3	1	1	2	3	3	4	4	4	4	4	4	4	2	2	3	3	3	4	5	5	5	5	5
26	AL	2	2	2	2	2	2	2	2	2	3	3	3	3	2	2	2	2	2	2	2	2	2	2	3	3	1	1	2	2	3	4	4	4	4	4	4	4	2	2	2	2	3	4	5	5	5	5	5
27	NC	3	2	2	2	3	3	3	3	3	3	3	3	3	0	1	2	2	2	3	3	3	3	3	3	3	0	1	3	4	4	4	4	4	4	4	4	4	0	1	1	1	1	1	2	2	2	2	4
28	AL	1	1	2	2	3	3	3	3	3	3	3	3	3	1	2	2	2	2	2	2	2	2	2	2	2	0	1	1	3	3	3	3	3	3	4	4	4	1	1	2	2	2	2	3	3	3	3	4
29	AL	2	2	1	1	2	1	2	2	2	2	2	2	3	0	0	0	0	0	0	1	1	2	2	2	2	0	1	1	1	3	2	3	4	4	4	4	4	1	1	1	2	2	2	2	4	4	4	3
30	AL	2	1	2	2	1	1	2	2	2	3	3	3	3	1	1	1	1	2	2	2	2	2	2	2	2	1	1	1	1	2	3	3	3	4	4	4	4	1	1	1	1	2	2	2	3	4	4	4
31	AL	2	0	0	1	2	2	2	2	3	3	3	3	3	0	0	0	1	1	1	1	1	1		3	3	2	2	2	3	4	3	4	4	4	4	4	4	1	1	1	1	2	3	4	5	5	5	5
32	NC	3	0	1	1	2	3	3	3	3	3	3	3	3	0	1	1	1	2	2	3	3	3	3	3	3	0	1	2	3	4		4	4	4	4	4	4	0	1	1	1	1	1	2	2	2	3	3
[truncated: 13 more columns]
